# Supplementary material for: A Novel One-Step Fabricated, Droplet-Based Electrochemical Sensor for Facile Biochemical Assays
Source: Sensors (Basel). 2016 Aug 4;16(8):1231. doi: 10.3390/s16081231 (PMC5017396; doi:10.3390/s16081231)
Supplement: Supplementary file 1 [file sensors-16-01231-s001.zip]

Archive with 2 entries (2 files):
- Supplementary Video.avi
- sensors-16-01231-supplementary.pdf
